# Supplementary material for: Asthma-associated genetic variants induce IL33 differential expression through an enhancer-blocking regulatory region
Source: Nat Commun. 2021 Oct 21;12:6115. doi: 10.1038/s41467-021-26347-z (PMC8531453; doi:10.1038/s41467-021-26347-z)
Supplement: Supplementary file 4 — Source Data [file 41467_2021_26347_MOESM4_ESM.xlsx]

## Sheet: fig.2
Normalized Crimson expression (dCT) determined by real time PCR (qPCR)					Crimson/Ppia
Lymph Node		Heart		Lung
FULL	5kdel	FULL	5kdel	FULL	5kdel
2.83594	10.2263	3.59328	10.2988	1.54401	8.67776
2.50635	9.2	3.50044	9	1.61839	8.4
7.39212	6.7846	4.70523	3.60179	2.63195	4.98189
5.70942	5.35281	3.75677	3.67705	2.70332	4.63803
5.47474	6.8665	4.57005	7.48922	3.55039	5.37906
5.13495	6.25731	4.01173	6.94113	3.17671	5.38488
3.88045		4.09767		2.76625
3.48076		3.34839		2.389
3.46623		5.29603		2.24017
4.74937		5.42618		3.22911

## Sheet: fig.3b
Enhancer Barrier Assay- 4 DNA preps of control (C) and non-risk (NR) constructs in 4 independent transfections
		Luc	Ren			Luc	Ren
rep1	C-1	3943790	1456000		NR-1	2825580	1516020
		4190470	1414500			2774910	1459690
		3927460	1638960			3045880	1403570
rep2	C-2	4026820	1521410		NR-2	3030280	1404950
		4042000	1405230			2907160	1673010
		2868590	1174000			2564590	1265850
rep3	C-3	49835200	9788840		NR-3	26611800	11084500
		43007900	9094420			28437000	12214600
		39864600	8608980			23959100	9930940
rep4	C-4	47343800	8191170		NR-0	28819200	7784510
		47665900	7427700			34921000	9433480

## Sheet: fig.3C
Enhancer Barrier Assay- Comparison between 5kb non-risk (NR) and risk (R) from 10 independent experiments
	luc/ren	luc/ren	fold change
Exp date	NR	R	NR	R
rep1	8.325	10.475	1	1.25826
rep2	39.2225	41.67	1	1.0624
rep3	38.435	50.065	1	1.30259
rep4	51.4325	60.29	1	1.17222
rep5	24.12	23.975	1	0.993988
rep6	16.6467	20.9433	1	1.25811
rep7	8.565	8.35	1	0.974898
rep8	17.7833	23.5733	1	1.32559
rep9	20.0875	26.0725	1	1.29795
rep10	9.4775	11.9783	1	1.26387

## Sheet: fig3e
Zebrafish Reporter Assay: midbrain/somite eGFP ratio for risk (5R) and non risk sequences
control	5R	5NR
64.458	16.05	14.518
33.968	23.07	36.815
66.876	18.92	21.54
25.497	19.42	24.993
35.679	31.16	22.8
36.224	42.01	50.407
23.798	25.16	27.597
44.566	25.58	11.664
68.289	54.27	17.995
11.78	20.02	14.934
34.124	18.38	22.664
7.851	22.65	11.516
57.439	13.85	14.051
27.263	41.95	21.673
70.342	22.92	23.744
65.812	39.99	22.458
25.364	50.98	14.39
51.862	48.48	24.344
52.46	24.46	14.423
29.414	49.82	29.89
23.598	50.62	25.049
59.798	16.88	42.926
16.572	52.58	26.626
44.38	19.62	17.009
92.061	30.2	18.957
55.816	26.29	23.917
60.375	21.23	11.984
57.338	21.37	25.681
71.501	48.19	17.501
22.23	24.05	46.237
64.404	21.98	13.157
38.678	31.85	24.707
20.386	21.69	14.534
44.081	19.48	22.607
78.109	47.59	15.09
86.127	33.35	14.316
51.798	14.1	17.164
28.008	19.022	9.419
63.962	34.251	29.288
85.159	58.969	20.487
43.609	10.487	15.525
20.724	12.327	19.471
32.336	11.388	16.488
22.792	24.129	31.286
60.037	51.359	37.381
98.003	46.544	17.608
18.88	21.681	66.474
17.682	13.071	8.42
31.108	27.069	42.538
69.166	54.941	13.482
57.584	24.335	20.702
26.538	31.779	7.81
41.87	13.795	16.924
28.388	24.766	27.104
58.806	21.72	24.304
18.294	11.579	80.136
16.184	12.11	10.638
51.112	43.062	15.66
69.094	14.854	9.578
17.446	29.63	77.66
57.684	63.75	26.146
12.796	26.386	14.452
41.684	80.23	11.008
28.828	26.902	12.848
20.978	13.078	8.61
54.1	20.934	26.238
67.266	13.494	7.836
	19.094	15.818
	22.598	8.128
	11.676	10.208
	29.308	10.602
	12.964	43.78
	10.208	13.554
	15.778
	7.17
	73.374
	16.15
	13.07
	27.668
	26.788
	15.298
	26.76
	10.814
	26.018
	22.468
	75.412
	13.178

## Sheet: fig4
ChIP-qPCR to determine binding of Oct-1 to the SNP1888909 in H292							EMSA gels
Antibody	Ct	adjusted input (Ct-6.64)	Normalized Input ∆Ct Ct(IP)-(adj input)	% input ((2-∆Ct)x100%)
example
IgG	34.6		8.5	0.276214
	31.3		5.2	2.72047
RNAPOL	29.9		3.8	7.17936
1% input	32.7	26.1
rep1
IgG	32.77		5.364	2.42815
	31.59		3.844	6.96371
	31.65		4.884	3.38664
Oct1 (sc-232)	30.7		3.294	10.1955
	30.51		3.744	7.46352
	31.5		3.754	7.41197
input 1%	34.05	27.406
	34.39	27.746
	33.41	26.766
rep2
IgG	29.91		5.264	2.60242
	29.54		5.194	2.73181
	29.46		5.274	2.58445
Oct1	27.75		3.104	11.6306
sc232	27.98		3.634	8.05484
	28.16		3.974	6.36366
input 1%	31.29	24.646
	30.99	24.346
	30.83	24.186

## Sheet: fig5a (top)
Normalized read count from RNA-seq in endobronchial brushing after adjusting for covariates (IL33_adj), IL33 expression without adjusting for covariates and genotypes for the 3 SNPs (CAG).
ID	IL33	rs10975479	rs1888909	rs992969
ce47_4b11	6.57169	AA	TC	AG
f868_4cba	7.05578	AA	TC	AG
273e_4084	6.39737	AA	TC	AG
9975_489b	7.24698	AA	CC	GG
46b4_4d67	6.03529	GA	TC	AG
442a_4ee4	6.4881	AA	TT	AA
2cfc_42e1	6.74372	AA	TC	GG
859d_4880	6.58	AA	CC	GG
3dfb_4076	7.01715	GG	TT	AA
c3fd_4bf6	6.17544	GA	TC	AG
949e_4bb8	7.28382	AA	CC	GG
404e_4d0a	6.80989	AA	CC	GG
b3f4_4b73	6.91004	AA	CC	GG
f1ec_44bd	6.18501	AA	CC	GG
8f74_44bf	5.46819	AA	CC	GG
06ed_4b65	7.48453	AA	CC	GG
be18_4c4b	6.02333	AA	TC	AG
c6d7_474d	6.48188	AA	CC	GG
ede5_46de	6.54365	GA	TC	AG
e436_4a93	6.9232	GA	TT	AA
c096_467e	6.79577	AA	TT	GG
60c6_4ee3	6.95229	AA	TC	GG
f679_4d47	6.83744	AA	TC	AG
507a_4fb2	6.42985	AA	TC	AG
369c_4f90	6.60684	AA	CC	GG
1c2a_4228	7.1125	AA	TT	AA
6ef2_465c	6.70623	AA	CC	GG
b866_4952	7.57978	GA	TC	AG
48e6_48a0	7.01214	GA	TC	AG
02d9_41bc	6.9748	GG	TT	AA
4ca1_4174	5.86521	AA	CC	GG
1586_4591	7.07507	GA	TT	AA
6349_401e	6.62826	AA	TC	AG
dd74_4fbc	6.12442	AA	CC	GG
5c46_45f5	6.65762	GA	TT	AG
4fd9_43de	6.69444	AA	CC	GG
b59c_458b	6.66317	GA	TC	AG
0611_4411	6.4875	GA	TC	AG
9a17_4b8e	6.86582	AA	CC	GG
b1fd_4163	6.46475	AA	CC	GG
a69f_458d	6.50502	AA	TC	AG
df41_4017	6.24121	AA	CC	GG
e3f2_4043	6.32167	GA	TT	AG
4a2c_4181	6.69218	AA	TC	AG
e4ff_4c5b	6.26536	AA	TC	GG
630f_4e65	6.89657	AA	CC	GG
9f32_4baf	6.04892	AA	CC	GG
9def_4f33	6.30073	AA	CC	GG
fc9c_42d8	6.55791	AA	CC	GG
481b_4b35	6.72196	AA	TC	GG
502d_4e7d	6.16254	AA	CC	GG
2239_4ef1	6.59562	AA	CC	GG
fff9_43b1	6.92581	GA	TT	AA
cf2d_4e5f	6.29826	AA	CC	GG
179c_43ec	6.66405	AA	CC	GG
87f0_42ad	6.77536	AA	CC	GG
8cd5_4d95	6.51061	AA	TC	AG
9c8b_4a61	6.78013	AA	TT	AA
ed81_42cb	6.62116	GA	TC	AG
3b7f_4689	7.21597	GG	TT	AA
e380_4917	7.05092	AA	TC	AG
6ebc_47ef	6.6408	AA	CC	GG
acb6_4308	6.86196	AA	TC	AG
411a_4fba	5.78175	AA	CC	GG
d93e_43a4	6.53477	AA	CC	GG
b3c4_45a5	6.33286	AA	CC	GG
0f30_4ff6	6.67735	AA	TC	AG
0ec9_4b43	6.12409	AA	CC	GG
0c3d_4ca4	6.04607	GA	TT	AA
bc34_4f84	6.76701	AA	TC	AG
328b_4c28	5.68968	AA	TC	AG
e318_422c	6.4687	AA	TC	AG
f6cb_4a5f	6.22786	AA	TC	GG
fa1c_4322	6.45378	AA	TC	AG
bda2_4044	6.11738	AA	TT	AA
1c33_42f6	6.93036	AA	CC	GG
8fac_4a49	6.51361	AA	CC	GG
f620_4e04	6.77145	AA	TC	AG
41a2_4897	7.17404	AA	TC	AG
933e_46b2	5.81092	AA	TC	AG
aba6_4172	7.20869	AA	CC	GG
2f7b_4a7f	6.1042	AA	CC	GG
63f5_4b11	7.27757	AA	TC	AG
253a_4932	5.70732	AA	CC	GG
8b78_4300	6.64946	AA	TC	AG
8d15_44f8	6.16973	AA	TC	AG
7f86_489d	6.81215	GG	TT	AA
59fa_404d	7.37397	AA	TT	AA
f06d_47cd	6.17522	AA	CC	GG
d5d9_4e54	6.54455	AA	TC	AG
af90_4a49	6.41698	AA	CC	GG
3b8d_41d3	6.4815	AA	CC	GG
0fb1_4310	7.01746	AA	TT	AG
8a37_4af6	6.39207	AA	TC	AG
88a2_4ca7	6.38796	AA	CC	GG
7f59_4718	7.11609	AA	TC	GG
587f_4acb	6.80751	AA	TT	AG
767f_4e2a	6.56773	AA	TC	AG
39e9_4475	6.76165	AA	CC	GG
29ed_4409	6.68829	GA	TC	AG
86b9_4119	6.57325	AA	CC	GG
1f64_4727	7.09429	AA	TC	AG
9c18_4eb2	6.76879	AA	CC	GG
cd0c_4cca	6.84295	AA	TC	AG
3348_4c75	6.88401	GA	TC	AG
6132_4c18	6.7155	AA	CC	GG
7a9e_4793	6.8583	AA	CC	GG
06f5_4503	6.58298	AA	TC	AG
74f3_4f8a	5.85618	GA	TC	AG
154f_455f	6.90548	AA	TC	AG
3a8f_4120	6.3862	AA	CC	GG
84e5_4094	6.58475	AA	CC	GG
a8b2_474d	6.95582	AA	TT	AA
e549_49d1	6.94355	AA	TC	GG
b75e_4b56	6.93714	AA	CC	GG
1ba9_4d79	6.89049	AA	CC	GG
e089_4cc0	6.44963	AA	CC	GG
ae28_4608	7.10176	AA	TC	GG
ad5c_4ce5	6.7528	AA	CC	GG
22ea_40a1	7.14901	AA	TC	AG
107e_4776	6.5533	AA	TC	GG
fb20_4736	7.30894	GA	TC	AG
f964_47ea	7.16862	GG	TT	AG
44df_487e	5.68189	GA	TC	AG

## Sheet: fig 5a (bottom)
Normalized read count from RNA-seq in nasal epithelial cells after adjusting for covariates (IL33_adj), IL33 expression without adjusting for covariates and genotypes for the 3 SNPs (URECA).
ID	IL33_adj	IL33_orig	rs10975479_A_G	rs1888909_C_T	rs992969_G_A
f70a_47b0	7.46147	6.58138	0	1	1
71e3_4eb8	9.79706	9.56113	1	2	1
2c93_4702	7.62306	6.81837	0	1	1
b0f0_4248	7.08251	6.0428	0	2	0
446a_413f	7.83752	7.06647	0	1	0
3e33_44a4	7.86013	5.95394	0	2	0
c005_446f	7.65148	5.70781	0	1	1
03b3_4f8c	6.90986	5.97925	1	1	1
cc7c_421d	7.07983	5.78371	0	1	1
45a5_4e0f	7.57573	7.1251	1	1	1
c5dd_4ee6	7.04478	6.69957	0	0	0
8119_45f3	8.05015	7.61388	0	0	0
baf5_4b60	7.6355	7.05094	1	2	2
e9ac_4af5	7.24067	6.07525	0	1	1
c9f7_426d	8.48599	7.247	0	1	1
64ca_43ec	7.47068	6.20721	0	1	0
b563_48fa	7.8388	7.04302	0	1	1
4e16_40e8	7.67552	7.34208	0	2	2
459b_4030	7.73335	6.38566	0	1	1
da4b_43af	7.57769	7.53002	1	1	1
1c92_4793	7.46412	6.23206	1	2	0
6d45_46ae	6.96541	5.8963	0	0	0
e217_4562	8.50132	7.54065	0	2	1
a102_4294	8.45944	7.15345	0	2	2
a183_4278	7.66933	7.12484	0	2	0
d251_4dd9	7.28608	7.27319	0	0	0
6c79_4493	7.96421	6.89462	0	1	1
224e_4716	7.86113	6.71321	0	2	0
afd9_4a3c	8.33953	6.23588	1	2	1
42b8_4d34	8.22187	7.03148	0	1	1
2a43_48d0	7.0323	6.40111	1	2	2
605e_42d7	7.95375	7.35838	1	2	2
6151_48b3	8.24358	6.84472	0	1	1
3812_4d79	6.95917	7.01671	0	0	0
ba1f_4444	7.23723	6.46824	1	1	1
2046_4400	7.29268	6.57216	0	1	1
16ce_47b7	6.59708	5.78402	0	1	1
85dc_45a7	7.345	7.06302	0	1	1
6d2c_4b72	8.84653	8.78222	0	2	1
d4a8_4b32	7.76093	7.23694	0	2	1
f972_4900	7.77949	6.6714	1	1	1
1e1b_45e6	7.91845	7.0137	1	2	1
8809_4320	7.53996	6.34842	0	0	0
770d_4553	8.92591	7.41541	0	1	1
9ea6_469e	7.03585	5.88521	0	1	1
19c1_493c	7.33138	6.56114	0	1	0
67a0_4883	7.81081	6.99024	1	1	1
ead4_485e	7.83853	6.86317	0	2	0
d385_4526	8.34064	6.84385	0	2	2
7777_462d	8.00586	7.61965	0	1	0
16a0_4f5a	7.6767	6.70329	0	1	1
e454_4e68	7.45302	6.96032	0	2	2
61ab_4b98	8.36894	7.41596	1	1	1
56b6_49db	5.65766	4.79262	0	0	0
c6b6_43a9	8.17755	5.80907	0	1	0
e4a9_4fd6	8.50087	7.10231	0	2	0
c513_4773	7.56621	6.9896	0	1	0
b74e_49f1	7.53571	6.77481	0	2	2
11fb_4a49	8.74857	8.29214	0	1	0
b43a_4247	7.21189	5.80362	0	1	0
5a30_4238	7.81284	7.33932	0	2	1
46fa_4aad	6.95119	6.0475	0	0	0
57aa_42ac	8.27164	7.91336	1	2	2
d902_4698	8.39398	5.76783	0	0	0
1b47_432d	7.4347	6.85448	0	1	1
85aa_4e0f	8.07182	7.28232	0	2	1
180e_47a6	8.21292	8.04926	0	0	0
cb8c_4f8c	7.35357	6.24398	0	0	0
a963_44d0	7.17168	6.37007	0	0	0
e0e9_4dc6	7.47564	6.89833	1	1	1
1e58_49da	8.19307	7.00484	0	2	1
4534_4823	7.17007	6.39317	1	1	1
23a4_43bf	7.64332	6.87998	0	2	2
8dab_416d	8.0639	6.30251	0	0	0
866d_4438	6.89945	6.23775	0	1	0
f22c_4753	6.58288	5.8677	0	0	0
d10d_4626	7.65326	6.87379	1	2	1
af82_4091	8.03154	7.19132	0	0	0
227d_4725	8.52965	6.55005	0	2	1
63e4_47b2	7.28859	5.95186	0	1	1
3189_43ab	6.83095	6.23136	0	2	2
e7cc_41d3	7.53047	6.21723	0	1	0
5942_4207	7.7785	6.4837	0	1	1
be1d_425d	7.26482	5.70743	0	0	0
364a_4d08	6.82827	6.61021	0	0	0
8fed_4797	7.16561	6.2996	0	0	0
dcb7_4749	7.51799	7.41529	0	1	0
5ece_44ed	7.88401	6.62325	0	2	2
7a8b_490f	8.97512	7.72925	0	1	0
5ef4_459d	6.42036	5.76537	1	1	1
7622_45fe	7.51651	6.69251	0	0	0
3450_4e8e	8.65584	8.14605	0	1	1
f3e1_47fb	8.51601	7.67715	0	1	1
f947_445f	7.91401	7.65925	1	2	1
f173_43c7	7.38656	6.40651	0	2	1
2ac4_41fa	7.22661	6.96789	0	2	0
0229_43b6	7.0534	5.31755	1	1	1
d267_4880	8.13315	6.91277	0	2	2
7356_4872	7.5411	6.91147	0	0	0
5153_4b16	7.46001	7.29632	0	1	1
65d9_411e	7.01481	6.07031	0	0	0
7804_4bab	7.60142	7.20934	0	0	0
cf68_4ec1	7.97975	7.02021	0	0	0
f665_4e1b	7.19034	6.71167	0	0	0
9df6_44a2	7.2587	6.5105	0	1	0
835d_496e	7.37435	6.04249	0	0	0
ac8a_4da4	7.76535	7.69761	0	1	0
91ff_4ca7	8.17865	7.26828	0	1	0
8941_454a	7.61395	6.93931	0	0	0
5348_41b1	7.11503	6.18469	1	1	1
e001_49ca	6.65265	6.51419	0	0	0
26f6_4a54	7.31923	6.464	0	1	1
510c_4155	7.82856	6.86551	1	1	1
a666_4d31	6.48235	6.22123	0	0	0
8b6b_436d	7.32336	6.88938	0	0	0
10e7_4e7b	7.21703	6.35998	0	2	2
c851_439a	8.73401	7.67252	1	1	1
55d2_4cce	7.0464	6.06771	0	1	1
d1b2_42f1	8.17678	7.78407	0	1	0
a122_483d	8.67588	7.27868	1	2	1
85cd_4430	7.50063	6.20843	0	2	2
1796_4d1a	7.73559	7.22103	0	1	1
eb8a_436e	6.9744	5.7125	1	2	2
5636_4f30	7.4328	7.38804	1	2	0
365d_450b	6.9731	5.89469	0	1	0
94db_415e	6.67882	5.4131	0	1	1
7f3a_4ad2	7.43828	6.33796	1	1	1
99e1_41b9	6.49918	5.99688	0	1	0
5b26_42a3	7.40298	6.2116	0	2	1
90d2_46cd	7.94796	7.10848	2	2	2
f14c_4ab6	7.85131	5.83735	0	0	0
38a5_4f4d	8.02242	7.10323	0	1	1
348c_4810	8.12044	7.25328	0	2	2
9681_4fc0	6.15013	5.36507	0	0	0
0a13_43f4	6.30193	5.48471	0	0	0
eaa4_49a1	7.51081	6.77369	0	1	1
083e_47e3	7.10266	6.84777	0	1	0
cc03_400c	7.36679	6.1088	0	0	0
9854_46d3	7.3568	6.86431	1	1	1
01c8_4451	6.23286	4.55885	0	0	0
03a0_4bb2	7.2198	5.45171	0	1	0
d084_4cd9	6.17229	5.40624	0	1	1
1455_4f52	7.58192	7.30621	0	2	0
b059_40d2	7.0448	6.3149	0	1	0
1822_46c3	8.14493	7.19201	1	1	1
aacf_4181	6.95002	5.68051	0	1	1
20e9_4537	7.65268	5.46382	0	1	1
540b_41ce	5.91391	3.10771	0	1	1
e519_4818	8.33171	6.85995	0	0	0
27b6_49c0	6.43333	5.15488	0	0	0
7fea_4d2a	7.65202	5.33575	0	1	0
75a1_4e15	7.93049	6.43241	1	1	0
0276_4d38	7.31216	6.58593	0	1	1
00d1_4cde	7.44823	6.25978	0	1	1
d16f_451f	8.12931	7.63922	1	2	1
eeb5_4664	7.35767	6.28416	0	1	0
2e1f_422a	7.31779	6.2914	1	1	1
1066_402d	6.82131	6.20692	0	0	0
a280_4aa3	7.31512	5.81364	0	1	1
5aeb_466f	7.31934	6.54656	0	1	1
7e48_44cb	8.25519	6.59375	2	2	2
a8e4_4c4a	7.50756	6.77056	0	0	0
68f8_4d10	8.16397	7.14829	0	1	0
53bd_40ab	7.14723	6.65894	1	2	2
248d_4901	5.6699	3.03027	0	1	0
12d8_4b2c	7.30484	6.21905	0	1	0
c476_4858	7.21718	5.84114	0	1	1
cdcd_4d4b	8.26768	6.75302	0	1	0
4fe8_4e7f	6.83595	5.78058	1	1	1
65f1_447a	8.10013	7.30115	0	0	0
29dc_4e34	8.55921	8.03852	1	2	2
ce96_4e2b	6.91924	5.51474	0	0	0
099a_4799	7.14109	5.99447	0	0	0
e013_484e	7.37167	6.21549	1	1	0
0043_4ed8	7.83978	7.18114	1	1	0
4554_4bab	8.45838	7.59421	0	1	1
56bb_47e9	7.50321	6.90657	0	2	2
303d_4f34	6.87162	6.22419	0	1	1
c9c3_41ae	7.84237	6.43445	0	2	1
e7de_4d41	8.35528	7.56752	0	0	0
2e3c_4388	7.84247	5.72384	0	0	0
219a_49ed	7.55713	6.46253	0	0	0
797f_4a4f	6.12823	4.31154	0	0	0
b185_49c0	7.37693	7.00877	0	2	1
a768_4b98	7.2816	6.21892	0	1	0
3206_422c	7.07196	6.2515	0	2	1
60aa_40f1	8.05169	7.49911	1	1	1

## Sheet: fig 5b
IL-33 cytokine levels in Hutterite children _pQTL
ID	IL33	rs10975479	rs1888909	rs992969
7939_4d90	5.5399	AA	TT	AA
007e_4c68	7.63848	GG	CT	GA
d9ef_4854	3.52404	AA	CC	GG
f116_4d0c	4.35545	AA	CC	GG
1dc0_464c	3.93461	AA	CC	GG
2660_42b4	3.26258	AA	CC	GG
98b7_4ac7	3.39606	GG	CT	GA
4949_4911	9.08146	AA	TT	AA
63c8_47f4	5.03153	AA	CC	GG
fe44_496e	5.51538	AG	TT	AA
0c77_42a8	8.64806	AA	CT	GA
a057_412a	9.1636	AA	CT	GA
9711_48a9	2.95182	AA	CC	GG
b8ea_4d8f	2.82449	AA	CC
09a6_4b8f	4.28359	AA	CC	GG
b0f4_4029	6.49018	AA	CT	GA
0cc1_4f17	8.68779	AA	CT	GA
c164_43a5	4.09469	AA	CC	GG
7c29_4e48	7.3369	AA	CC	AA
0e8f_49de	5.51776	GG	CT	GG
9a4b_4a8b	5.77219	GG	CT	GA
baac_40c8	6.4785	GG	TT	GA
c6bb_4ea5	8.63542	AA	CT	GA
27e8_409e	5.58842	AA	CC	GG
04a7_4ddf	4.33827	AA	CC
e9d7_4846	4.96694	AA	CC
1b27_4c04	4.15675	AA	CT	GA
adca_494a	2.33075			GA

## Sheet: suppl fig.5
Enhancer assay
TeloHAEC	2 different DNA preps and 2 independent replicates
		LUC	REN			LUC	REN			LUC	REN			LUC	REN
rep 1	C-1	223.003	1375290		5NR-1	81.0003	248199		5R-1	59.0002	246826		SV40-1	23806.4	547756
		171.002	1044660			63.0002	121505			63.0002	331226			24857.1	499502
		246.003	1039540			59.0002	195342			83.0004	321321
rep2	C-2	204.002	890402		5NR-2	71.0003	236540		5R-2	64.0002	237942		SV40-2	22882.2	673409
		227.003	1036390			96.0005	301353			71.0003	232428
						75.0003	287085			61.0002	264494
						60.0002	229644			52.0001	174776
K5612	3 different DNA preps and 2 independent replicates
		LUC	REN			LUC	REN			LUC	REN			LUC	REN
rep 1	C-1	13488	173951		5NR-1	3989	137727		5R-1	5099	170950		SV40	2008329	165093
		13393	163710			2330	106233			5220	199067			1477254	108079
		18467	236993			2082	78251			5451	191957			1482489	137497
	C-2	10949	112278		5NR-2	2599	96632		5R-2	5353	205726		SV40	1238005	129705
		10834	143390			3973	132236			9422	196322			1117595	62261
		9442	95956			5236	192970			5295	138442			1395704	87277
					5NR3	6844	198769		5R3	3221	90029
						3806	98875			2383	142555
						3165	84652			6013	204410
rep 2	C-1	4086	150317		5NR-1	925	65184		5R-1	545	72640		SV40	361323	82619
		2487	134063			868	59901			1476	70736			280679	58972
		4666	143127			1188	71095			1905	98808			625953	99861
	C-2	3794	218288		5NR-2	1177	49978		5R-2	1674	84536		SV40	495658	135638
		3912	135039			1653	69395			1734	124127			486880	99478
		3529	157327			1496	116982			1995	135592			331316	78492
	C3	2196	112069		5NR3	2782	131201		5R3	1776	66060		SV40 3	401094	109567
		2736	133926			1778	86046			1393	80260			329161	85084
		2496	111745			1450	69497			1309	99720			367337	52699

## Sheet: suppl table 6
Normalized read count from RNA-seq in human nasal epithelial cells to show association between variant rs1888909 and gene expression in the IL33 locus _eQTL.
ID	IL33	ERMP1	KIAA2026	MLANA	RANBP6	UHRF2	GLDC	rs10975479	rs1888909	rs992969
f70a_47b0	7.46147	6.61971	5.39015	-1.62579	4.91035	3.1191	-2.3261	AA	CT	GA
71e3_4eb8	9.79706	6.12738	4.49843	-0.610664	5.66766	3.82858	-2.20077	AG	TT	GA
2c93_4702	7.62306	6.68216	5.38282	1.06943	4.7599	3.86461	-0.519582	AA	CT	GA
b0f0_4248	7.08251	6.04482	4.09944	-1.28027	5.27693	3.89362	-2.34485	AA	TT	GG
446a_413f	7.83752	5.81079	5.18444	1.63393	5.31225	3.79044	-2.99814	AA	CT	GG
3e33_44a4	7.86013	6.10933	4.29507	2.01746	5.16809	3.39261	-2.44114	AA	TT	GG
c005_446f	7.65148	6.5987	4.80901	3.39895	5.38041	3.40609	-2.17261	AA	CT	GA
03b3_4f8c	6.90986	6.8745	4.59453	0.240469	5.6449	3.50889	-3.07228	AG	CT	GA
cc7c_421d	7.07983	6.401	4.5882	-0.528718	4.82817	3.32487	-2.5162	AA	CT	GA
45a5_4e0f	7.57573	6.10369	4.69713	1.00306	5.03479	3.51883	-3.1071	AG	CT	GA
c5dd_4ee6	7.04478	6.22902	5.2383	-0.200559	4.16704	2.67374	-2.08296	AA	CC	GG
8119_45f3	8.05015	6.13561	4.40972	-1.17307	5.80571	3.80447	-2.3941	AA	CC	GG
baf5_4b60	7.6355	5.92991	3.84745	0.165013	4.64238	4.03178	-2.73837	AG	TT	AA
e9ac_4af5	7.24067	6.07458	4.74683	-1.9146	4.98724	3.97522	-2.21392	AA	CT	GA
c9f7_426d	8.48599	6.59836	4.88673	2.49127	4.63429	4.46398	-2.3777	AA	CT	GA
64ca_43ec	7.47068	7.04916	5.45335	-0.683389	4.62356	4.7088	-2.74051	AA	CT	GG
b563_48fa	7.8388	6.11083	4.39406	1.63473	4.46692	3.75547	-0.414228	AA	CT	GA
4e16_40e8	7.67552	6.46443	3.84464	-2.39417	5.3566	3.47323	-3.41251	AA	TT	AA
459b_4030	7.73335	6.61283	5.09785	1.69428	5.27152	3.69876	-3.15847	AA	CT	GA
da4b_43af	7.57769	6.30326	4.43561	-0.0222199	4.54287	3.78662	-3.0734	AG	CT	GA
1c92_4793	7.46412	6.25359	4.33779	-1.14615	4.29907	4.28899	-2.37129	AG	TT	GG
6d45_46ae	6.96541	6.77596	4.55617	0.00157176	5.02626	3.27768	-1.05378	AA	CC	GG
e217_4562	8.50132	6.3038	5.32323	-0.364547	4.1904	4.79495	-2.22665	AA	TT	GA
a102_4294	8.45944	6.6371	4.46091	-0.22046	5.42575	4.30024	-2.00728	AA	TT	AA
a183_4278	7.66933	6.11573	4.75509	0.58759	4.59408	4.39668	-0.51228	AA	TT	GG
d251_4dd9	7.28608	6.97701	5.06703	-0.686992	5.20372	4.37366	-3.69159	AA	CC	GG
6c79_4493	7.96421	6.20002	4.8675	1.97522	4.51224	3.99487	-2.55007	AA	CT	GA
224e_4716	7.86113	6.53525	5.72669	1.96625	4.65327	3.99775	-3.12372	AA	TT	GG
afd9_4a3c	8.33953	5.35152	5.15916	0.00536695	5.85477	3.79018	2.15564	AG	TT	GA
42b8_4d34	8.22187	6.28804	5.26699	0.54821	5.32421	4.0023	-1.63267	AA	CT	GA
2a43_48d0	7.0323	5.43621	4.92926	-1.65308	3.81842	3.66768	-3.12761	AG	TT	AA
605e_42d7	7.95375	5.80807	4.26313	1.94148	5.63331	3.74448	-1.74225	AG	TT	AA
6151_48b3	8.24358	6.04298	4.91734	-0.41819	4.21708	3.996	-3.52443	AA	CT	GA
3812_4d79	6.95917	6.24099	4.38152	-2.92232	5.73774	2.43606	-2.52051	AA	CC	GG
ba1f_4444	7.23723	6.30213	4.94194	1.66378	5.50494	4.00282	-2.70686	AG	CT	GA
2046_4400	7.29268	6.43783	5.49547	4.15564	4.04047	5.39667	-3.41805	AA	CT	GA
16ce_47b7	6.59708	6.19225	4.28354	-1.196	5.11041	3.46803	-1.65602	AA	CT	GA
85dc_45a7	7.345	5.72899	4.52044	1.22408	5.26084	3.57909	-3.60107	AA	CT	GA
6d2c_4b72	8.84653	5.8217	5.03207	3.39136	3.97957	3.27948	-3.80901	AA	TT	GA
d4a8_4b32	7.76093	6.48293	4.31791	0.0562619	4.56729	3.71998	-3.41334	AA	TT	GA
f972_4900	7.77949	6.26922	4.66168	0.869468	4.95038	4.08502	-1.42822	AG	CT	GA
1e1b_45e6	7.91845	5.7884	4.86661	1.46777	5.09225	2.6387	-3.76607	AG	TT	GA
8809_4320	7.53996	6.44013	4.67752	0.0383326	5.16144	3.86185	-0.487978	AA	CC	GG
770d_4553	8.92591	6.01651	4.80719	-0.655591	4.93048	3.40666	-1.06248	AA	CT	GA
9ea6_469e	7.03585	6.5194	4.57872	1.23758	4.65792	2.92112	-2.80234	AA	CT	GA
19c1_493c	7.33138	6.65272	5.28742	1.02511	4.69471	3.89543	-2.37804	AA	CT	GG
67a0_4883	7.81081	6.15605	5.06906	0.90232	5.02727	4.24311	-2.89533	AG	CT	GA
ead4_485e	7.83853	6.25494	4.17596	1.2623	5.34546	3.91519	-1.04577	AA	TT	GG
d385_4526	8.34064	6.66892	4.73601	-2.02696	4.81204	3.81644	-1.82425	AA	TT	AA
7777_462d	8.00586	6.52567	5.23384	-2.41648	5.20395	3.16046	-2.59438	AA	CT	GG
16a0_4f5a	7.6767	5.83582	5.02323	-0.378137	4.9067	3.63296	-1.07974	AA	CT	GA
e454_4e68	7.45302	6.40129	4.98252	1.35923	5.78281	4.35971	-3.12051	AA	TT	AA
61ab_4b98	8.36894	6.51481	4.6632	1.33052	3.03664	2.87946	-2.68429	AG	CT	GA
56b6_49db	5.65766	6.38572	4.67978	1.73862	5.50487	5.3343	-2.88931	AA	CC	GG
c6b6_43a9	8.17755	5.84786	4.61766	-0.551437	4.28308	2.71219	-1.42838	AA	CT	GG
e4a9_4fd6	8.50087	6.4759	4.07353	-0.41507	5.29713	3.89612	-1.35169	AA	TT	GG
c513_4773	7.56621	6.50315	4.70951	-0.534731	5.12342	3.22259	-2.62664	AA	CT	GG
b74e_49f1	7.53571	5.92723	4.92993	0.785288	4.52431	3.80689	-2.22676	AA	TT	AA
11fb_4a49	8.74857	6.8907	4.25489	-1.8497	5.17232	3.62801	-2.96262	AA	CT	GG
b43a_4247	7.21189	6.02498	5.05538	2.84794	5.13449	3.68581	-2.46366	AA	CT	GG
5a30_4238	7.81284	6.52827	4.75331	-0.529713	4.80363	4.62331	-2.60076	AA	TT	GA
46fa_4aad	6.95119	5.96353	5.21494	0.265043	4.65996	4.09374	-2.44712	AA	CC	GG
57aa_42ac	8.27164	6.21	5.2298	1.63605	5.40579	4.18097	-0.926403	AG	TT	AA
d902_4698	8.39398	6.53386	5.26362	1.8276	3.7827	4.3481	-2.91812	AA	CC	GG
1b47_432d	7.4347	6.05253	4.68141	4.12334	5.01839	4.14553	-0.21738	AA	CT	GA
85aa_4e0f	8.07182	5.98104	4.76456	-1.57901	5.12451	3.85428	-3.41946	AA	TT	GA
180e_47a6	8.21292	6.1631	5.06812	2.57766	5.77513	3.65879	-2.22819	AA	CC	GG
cb8c_4f8c	7.35357	6.3434	4.73871	1.75852	4.83814	4.71561	-2.5701	AA	CC	GG
a963_44d0	7.17168	6.40471	4.95238	-1.04224	4.68728	4.45191	-2.7682	AA	CC	GG
e0e9_4dc6	7.47564	5.77587	4.56368	-0.513119	5.56518	3.8302	-2.58572	AG	CT	GA
1e58_49da	8.19307	5.65624	4.48648	4.17958	5.28012	2.49928	-1.67307	AA	TT	GA
4534_4823	7.17007	6.82415	4.79317	-1.69545	5.07816	3.21522	-0.957168	AG	CT	GA
23a4_43bf	7.64332	6.79253	4.92171	2.95263	3.68281	4.48646	-2.15422	AA	TT	AA
8dab_416d	8.0639	6.15312	4.94045	-0.839528	4.93291	3.9743	-1.86012	AA	CC	GG
866d_4438	6.89945	6.18463	4.14361	2.32307	4.66788	4.1146	0.597871	AA	CT	GG
f22c_4753	6.58288	6.3604	5.31796	3.60316	5.0294	4.40166	-0.00534327	AA	CC	GG
d10d_4626	7.65326	6.20411	4.56825	-1.3038	5.28748	3.58019	-3.23341	AG	TT	GA
af82_4091	8.03154	5.71514	4.47508	-1.17319	4.77939	3.48292	0.329816	AA	CC	GG
227d_4725	8.52965	6.78088	5.49356	0.959615	5.22784	4.4363	-2.32463	AA	TT	GA
63e4_47b2	7.28859	6.42764	4.3308	5.29936	5.16728	5.0462	-0.365628	AA	CT	GA
3189_43ab	6.83095	6.13358	4.89907	0.462064	5.48958	4.10641	-2.83841	AA	TT	AA
e7cc_41d3	7.53047	6.82289	4.44646	2.42593	5.72884	4.1684	-1.5461	AA	CT	GG
5942_4207	7.7785	6.03053	4.61963	-1.86384	5.3262	3.36101	-3.17995	AA	CT	GA
be1d_425d	7.26482	6.54323	4.40412	-0.522828	4.90834	4.0201	-3.15038	AA	CC	GG
364a_4d08	6.82827	6.44748	5.58021	0.496917	4.8551	3.60891	-2.1113	AA	CC	GG
8fed_4797	7.16561	6.36658	5.20513	-1.70913	4.8883	4.25623	-1.02155	AA	CC	GG
dcb7_4749	7.51799	6.50465	5.51021	4.60034	5.0359	3.76403	-1.56756	AA	CT	GG
5ece_44ed	7.88401	5.39828	4.93759	-0.244411	4.75582	3.80174	-2.4386	AA	TT	AA
7a8b_490f	8.97512	5.90983	5.25904	-0.907634	4.56465	3.92394	0.197788	AA	CT	GG
5ef4_459d	6.42036	6.04163	5.048	2.25625	5.33607	3.84162	-2.37776	AG	CT	GA
7622_45fe	7.51651	6.10751	5.00653	-1.02184	4.77901	3.57204	-2.49223	AA	CC	GG
3450_4e8e	8.65584	6.14393	5.00766	1.24119	4.88942	4.29109	-2.30337	AA	CT	GA
f3e1_47fb	8.51601	5.87494	4.42166	0.400451	4.84079	3.3419	-0.0739811	AA	CT	GA
f947_445f	7.91401	6.47711	4.97114	-2.04275	5.02988	3.72267	1.41777	AG	TT	GA
f173_43c7	7.38656	6.29548	4.82696	-2.18613	5.51389	3.41501	-3.21276	AA	TT	GA
2ac4_41fa	7.22661	6.13258	4.94217	4.72425	4.92268	4.86467	-2.39275	AA	TT	GG
0229_43b6	7.0534	7.18329	4.69593	-0.547508	5.37115	3.60371	-3.20216	AG	CT	GA
d267_4880	8.13315	6.6804	4.60898	2.60417	5.09439	4.70771	-2.88039	AA	TT	AA
7356_4872	7.5411	5.94675	4.96511	2.96213	4.54912	3.43638	-3.01827	AA	CC	GG
5153_4b16	7.46001	6.12776	4.53949	1.38677	5.02971	4.33339	0.570621	AA	CT	GA
65d9_411e	7.01481	6.33196	5.18896	0.581802	4.76038	4.07229	-0.849078	AA	CC	GG
7804_4bab	7.60142	6.45377	4.81697	0.435982	5.22216	3.68914	-1.54233	AA	CC	GG
cf68_4ec1	7.97975	6.8909	4.85327	0.886363	4.42303	3.75342	-2.59585	AA	CC	GG
f665_4e1b	7.19034	6.23434	4.98898	-1.26244	4.4849	4.02809	-3.31241	AA	CC	GG
9df6_44a2	7.2587	6.49402	4.36026	-0.108752	5.51816	3.95961	-3.0306	AA	CT	GG
835d_496e	7.37435	5.59391	4.34508	1.58323	4.42391	3.01493	-1.59548	AA	CC	GG
ac8a_4da4	7.76535	6.73731	4.75821	-2.26156	4.9221	4.06727	-3.40835	AA	CT	GG
91ff_4ca7	8.17865	6.72618	5.16637	0.536056	4.97168	3.93918	-3.04863	AA	CT	GG
8941_454a	7.61395	6.06666	4.55207	3.42924	5.10643	4.38622	-0.732084	AA	CC	GG
5348_41b1	7.11503	6.55617	4.82118	1.8062	4.01543	4.51018	-0.988422	AG	CT	GA
e001_49ca	6.65265	6.86369	4.22214	4.43192	5.46849	3.50257	-3.29794	AA	CC	GG
26f6_4a54	7.31923	6.44819	4.51843	-0.579523	4.6652	4.04542	-2.62474	AA	CT	GA
510c_4155	7.82856	6.14743	4.78829	0.100262	4.10651	4.34384	-1.33174	AG	CT	GA
a666_4d31	6.48235	6.88653	4.29034	1.23948	5.61765	3.57747	-2.09735	AA	CC	GG
8b6b_436d	7.32336	6.5972	5.26437	-0.769061	5.47465	3.92265	-3.06252	AA	CC	GG
10e7_4e7b	7.21703	6.11916	4.76633	-0.219561	5.6535	4.23931	-0.964006	AA	TT	AA
c851_439a	8.73401	6.64737	4.78211	-0.913406	4.38579	4.58632	-2.84204	AG	CT	GA
55d2_4cce	7.0464	5.6863	4.87601	-0.287322	4.30615	4.35985	-2.97463	AA	CT	GA
d1b2_42f1	8.17678	5.79663	4.66788	-1.72105	4.18973	3.49917	-0.698016	AA	CT	GG
a122_483d	8.67588	6.25127	4.91332	-1.13614	5.60244	4.91741	-2.2048	AG	TT	GA
85cd_4430	7.50063	6.51808	4.09561	-0.311106	4.63128	3.0987	-2.42166	AA	TT	AA
1796_4d1a	7.73559	6.38447	5.1697	-0.0710712	5.12311	4.19548	-2.94143	AA	CT	GA
eb8a_436e	6.9744	5.86908	5.102	-1.81976	5.17728	3.17497	-3.25862	AG	TT	AA
5636_4f30	7.4328	6.1897	4.53997	2.5855	4.81405	3.63608	-3.18018	AG	TT	GG
365d_450b	6.9731	5.73025	4.60665	1.93201	5.04545	3.33569	-1.55788	AA	CT	GG
94db_415e	6.67882	5.92009	3.82386	-0.210615	4.00839	3.18457	-2.43541	AA	CT	GA
7f3a_4ad2	7.43828	6.47172	3.88994	-1.15487	4.37908	3.17239	1.16678	AG	CT	GA
99e1_41b9	6.49918	6.06904	5.0692	0.798904	5.18513	4.03222	-2.55196	AA	CT	GG
5b26_42a3	7.40298	5.97928	4.57734	3.85196	5.33886	4.02402	-2.50835	AA	TT	GA
90d2_46cd	7.94796	6.3585	5.09877	-0.800478	5.16741	3.36956	-3.32087	GG	TT	AA
f14c_4ab6	7.85131	6.24411	5.18491	-0.898015	4.44616	4.58777	-2.92089	AA	CC	GG
38a5_4f4d	8.02242	6.3924	4.63193	3.29819	5.28762	3.9798	-3.59153	AA	CT	GA
348c_4810	8.12044	6.57612	4.90495	0.0839885	5.43385	4.17934	-1.92482	AA	TT	AA
9681_4fc0	6.15013	6.06262	4.94687	3.18637	4.30837	3.24438	-0.262124	AA	CC	GG
0a13_43f4	6.30193	5.82112	4.63538	-0.60543	5.1742	3.80282	-1.97001	AA	CC	GG
eaa4_49a1	7.51081	6.08905	5.52702	-1.6398	5.0318	3.01997	-2.50926	AA	CT	GA
083e_47e3	7.10266	6.33542	5.06215	-0.728276	4.72418	3.20174	-3.46676	AA	CT	GG
cc03_400c	7.36679	6.21805	4.7146	1.81867	4.5498	3.74122	-1.51901	AA	CC	GG
9854_46d3	7.3568	6.28145	4.80458	-0.346542	4.2451	4.69127	-1.65797	AG	CT	GA
01c8_4451	6.23286	5.72488	4.2408	1.51311	4.5895	3.18929	-2.79853	AA	CC	GG
03a0_4bb2	7.2198	6.29784	4.85966	0.583428	5.23448	3.47879	-3.30919	AA	CT	GG
d084_4cd9	6.17229	6.51749	4.94179	2.20133	5.23539	3.29494	-2.76713	AA	CT	GA
1455_4f52	7.58192	6.11121	5.07745	2.23836	4.6729	3.91833	-2.10155	AA	TT	GG
b059_40d2	7.0448	6.31212	4.76363	-0.054051	4.90275	4.04156	-0.169779	AA	CT	GG
1822_46c3	8.14493	6.24275	5.27905	1.35412	5.23398	3.93454	-1.11477	AG	CT	GA
aacf_4181	6.95002	6.33083	4.62267	0.813727	5.12253	4.53671	-3.26728	AA	CT	GA
20e9_4537	7.65268	6.23677	4.56449	0.943423	4.7458	3.36009	-3.11965	AA	CT	GA
540b_41ce	5.91391	6.59559	5.25465	0.577169	5.82003	4.79671	-2.89308	AA	CT	GA
e519_4818	8.33171	6.01133	5.36774	0.0552485	4.92287	5.24702	-0.990471	AA	CC	GG
27b6_49c0	6.43333	6.01206	4.87681	-0.766461	5.10349	4.87478	-2.08133	AA	CC	GG
7fea_4d2a	7.65202	6.09357	4.62173	0.146287	4.80735	3.66147	-3.19879	AA	CT	GG
75a1_4e15	7.93049	5.8259	4.74592	-1.82676	4.38545	3.68934	-1.92125	AG	CT	GG
0276_4d38	7.31216	6.40353	4.78515	2.20276	3.13997	3.77665	-2.06684	AA	CT	GA
00d1_4cde	7.44823	5.27659	4.98601	0.204947	5.44192	4.00722	-1.04263	AA	CT	GA
d16f_451f	8.12931	6.23202	4.80022	-0.91604	5.5721	3.30978	-1.82851	AG	TT	GA
eeb5_4664	7.35767	6.5419	4.50106	-2.36005	5.16539	2.80157	-2.13367	AA	CT	GG
2e1f_422a	7.31779	6.59292	4.92852	1.87817	4.34966	3.32808	-2.85344	AG	CT	GA
1066_402d	6.82131	6.26955	4.85838	1.0802	5.02349	3.83126	-0.68446	AA	CC	GG
a280_4aa3	7.31512	6.61505	4.90174	3.70878	4.8811	4.26036	-2.16946	AA	CT	GA
5aeb_466f	7.31934	5.95341	4.77505	0.181071	4.51443	3.61069	-2.16186	AA	CT	GA
7e48_44cb	8.25519	6.41037	4.81432	2.4778	4.79391	3.4449	-0.936451	GG	TT	AA
a8e4_4c4a	7.50756	6.25548	4.88386	2.27168	4.79923	3.6325	-2.26795	AA	CC	GG
68f8_4d10	8.16397	6.23996	4.55955	-1.09887	4.83566	3.58714	-2.04967	AA	CT	GG
53bd_40ab	7.14723	6.39202	4.066	-1.20899	5.13794	2.0321	0.936305	AG	TT	AA
248d_4901	5.6699	5.92104	4.92241	1.73588	5.77099	3.19421	-3.12677	AA	CT	GG
12d8_4b2c	7.30484	6.55875	4.43783	-1.03746	4.97808	4.56176	-1.79997	AA	CT	GG
c476_4858	7.21718	6.53349	4.87057	-0.725978	5.22193	3.874	-1.97878	AA	CT	GA
cdcd_4d4b	8.26768	6.74117	4.64319	-1.04918	5.00092	3.53478	-3.08458	AA	CT	GG
4fe8_4e7f	6.83595	6.10654	4.81961	2.79631	4.28655	3.88056	-2.41843	AG	CT	GA
65f1_447a	8.10013	5.99979	4.58663	-0.331628	4.69059	3.6423	-3.15828	AA	CC	GG
29dc_4e34	8.55921	6.4859	4.93706	1.35625	5.09132	4.10017	-2.57104	AG	TT	AA
ce96_4e2b	6.91924	6.56367	5.01199	0.439872	5.22981	3.12752	-2.55204	AA	CC	GG
099a_4799	7.14109	6.17867	4.87011	0.881429	5.45685	4.21097	-0.462736	AA	CC	GG
e013_484e	7.37167	6.16434	4.4986	0.145878	5.02968	4.77891	-2.70493	AG	CT	GG
0043_4ed8	7.83978	7.07829	5.00189	1.54821	4.69423	5.0824	-3.44625	AG	CT	GG
4554_4bab	8.45838	6.55007	4.74844	5.22092	5.33679	5.21396	-2.19719	AA	CT	GA
56bb_47e9	7.50321	6.38891	4.81913	0.514258	5.16482	3.17896	-1.97515	AA	TT	AA
303d_4f34	6.87162	6.3337	4.68494	-1.67714	4.49811	3.6443	-2.90361	AA	CT	GA
c9c3_41ae	7.84237	5.99371	4.50441	-0.397547	5.26064	3.98354	-0.400561	AA	TT	GA
e7de_4d41	8.35528	5.96705	5.07061	-1.26702	4.80508	3.93607	-2.1222	AA	CC	GG
2e3c_4388	7.84247	6.99237	4.64665	0.510087	5.14064	3.41818	-2.49305	AA	CC	GG
219a_49ed	7.55713	6.72059	4.82352	-0.93552	4.77074	3.3296	-1.55688	AA	CC	GG
797f_4a4f	6.12823	6.77889	4.59681	-1.89974	5.24524	2.43289	-2.81188	AA	CC	GG
b185_49c0	7.37693	6.42886	5.24357	0.142505	4.72394	4.38599	-3.0323	AA	TT	GA
a768_4b98	7.2816	6.51371	3.83507	1.3716	6.13135	3.71202	-2.08447	AA	CT	GG
3206_422c	7.07196	6.47069	4.73917	5.40037	4.31172	3.67171	-1.3447	AA	TT	GA
60aa_40f1	8.05169	6.00819	5.07882	-1.8498	5.60317	4.3657	0.59979	AG	CT	GA
